# Supplementary material for: Proteomic identification of secreted proteins of Propionibacterium acnes
Source: BMC Microbiol. 2010 Aug 27;10:230. doi: 10.1186/1471-2180-10-230 (PMC3224659; doi:10.1186/1471-2180-10-230)
Supplement: Additional file 2 — MS-based identification of all protein spots originating from exponential phase culture supernatants of five P. acnes strains. This table lists all MS-identified proteins that were separated by 2-DE (see Figure 1). [file 1471-2180-10-230-S2.XLS]

## Sheet: Tabelle1
Additional file 2 - Table S1: MS-based identification of all protein spots originating from exponential phase culture supernatants of five P. acnes strains
In almost all cases the two highest Mascot scores were similar, originating from proteins of P. acnes KPA171202 (PPA numbers) and P. acnes SK-137 (PROAC numbers). For simplicity only the KPA171202 hit is shown here, if available.
	Spot	PPA	MW	PI	Mascot Score	Sequence Coverage	Status	Annotation
KPA
	1	PPA0380	88075	6.63	90	0.12	ident	hyalorunate lyase
	2	PPA2097	73480	6	251	0.1	ident	putative 5'-nucleotidase/2',3'-cyclic phosphodiesterase or related esterase
	2	PPA2097	73480	6	224	0.08	ident	putative 5'-nucleotidase/2',3'-cyclic phosphodiesterase or related esterase
	2	PPA2097	73480	6	212	0.04	ident	putative 5'-nucleotidase/2',3'-cyclic phosphodiesterase or related esterase
	2	PPA2097	73480	6	260	0.18	ident	putative 5'-nucleotidase/2',3'-cyclic phosphodiesterase or related esterase
	2	PPA2097	73480	6	260	0.15	ident	putative 5'-nucleotidase/2',3'-cyclic phosphodiesterase or related esterase
	3	PPA2164	69732	9.37	291	0.16	ident	putative beta-N-acetylglucosaminidase precursor
	3	PPA2164	69732	9.37	344	0.21	ident	putative beta-N-acetylglucosaminidase precursor
	3	PPA2164	69732	9.37	449	0.35	ident	putative beta-N-acetylglucosaminidase precursor
	5	PPA1498	64016	5.98	163	0.28	ident	putative phosphoesterase
	5	PPA1498	64016	5.98	193	0.27	ident	putative phosphoesterase
	6	PPA0644	56613	6.31	333	0.28	ident	putative endoglycoceramidase
	6	PPA0644	56613	6.31	350	0.25	ident	putative endoglycoceramidase
	6	PPA0644	56613	6.31	466	0.38	ident	putative endoglycoceramidase
	6	PPA0644	56613	6.31	287	0.15	ident	putative endoglycoceramidase
	9	PPA2106	54063	6.34	173	0.1	ident	putative endoglycoceramidase
	9	PPA2106	54063	6.34	241	0.19	ident	putative endoglycoceramidase
	9	PPA2106	54063	6.34	219	0.13	ident	putative endoglycoceramidase
	9	PPA2106	54063	6.34	222	0.15	ident	putative endoglycoceramidase
	9	PPA2106	54063	6.34	230	0.15	ident	putative endoglycoceramidase
	9	PPA2106	54063	6.34	251	0.15	ident	putative endoglycoceramidase
	9	PPA2106	54063	6.34	228	0.27	ident	putative endoglycoceramidase
	9	PPA2106	54063	6.34	185	0.13	ident	putative endoglycoceramidase
	10	PPA2271	52274	10.57	96	0.2	cand	lipoprotein A family protein
	10	PPA2271	52274	10.57	191	0.21	ident	lipoprotein A family protein
	11	PPA0598	50144	7.16	307	0.18	ident	putative protease
	12	PPA1715	49305	5.53	223	0.07	ident	hypothetical protein PPA1715
	13	PPA0532	45924	7.19	433	0.45	ident	conserved hypothetical protein PPA0532
	13	PPA0532	45924	7.19	492	0.49	ident	conserved hypothetical protein PPA0532
	16	PPA2239	41000	9.53	352	0.32	ident	putative peptidase/glycosyl hydrolase
	16	PPA2239	41000	9.53	277	0.24	ident	putative peptidase/glycosyl hydrolase
	16	PPA2239	41000	9.53	76	0.05	cand	putative peptidase/glycosyl hydrolase
	16	PPA2239	41000	6.53	80	0.05	cand	putative peptidase/glycosyl hydrolase
	16	PPA2239	41000	9.53	178	0.05	cand	putative peptidase/glycosyl hydrolase
	16	PPA2239	41000	9.53	130	0.05	cand	putative peptidase/glycosyl hydrolase
	17	PPA1310	40947	7.07	288	0.26	ident	putative protease
	18	PPA0721	40716	9.44	410	0.35	ident	putative invasion-associated protein; NlpC/P60 family
	18	PPA0721	40716	9.44	415	0.17	ident	putative invasion-associated protein; NlpC/P60 family
	19	PPA2142	40468	7.83	144	0.16	ident	putative lysophospholipase
	19	PPA2142	40468	7.83	253	0.22	ident	putative lysophospholipase
	22	PPA2175	36554	10.14	95	0.09	cand	hypothetical protein PPA2175
	22	PPA2175	36554	10.14	185	0.17	ident	hypothetical protein PPA2175
	22	PPA2175	36554	10.14	118	0.06	ident	hypothetical protein PPA2175
	24	PPA2105	35972	6.59	259	0.36	ident	triacylglycerol lipase precursor
	24	PPA2105	35972	6.59	136	0.29	ident	triacylglycerol lipase precursor
	24	PPA2105	35972	6.59	124	0.14	ident	triacylglycerol lipase precursor
	27	PPA1662	31983	4.93	226	0.42	ident	putative lysozyme M1 precursor
	27	PPA1662	31983	4.93	209	0.29	ident	putative lysozyme M1 precursor
	30	PPA2036	29605	5.22	295	0.18	ident	putative lipase/acylhydrolase
	31	PPA0687	28612	9.61	449	0.55	ident	CAMP factor 2
	33	PPA1231	28216	9.5	445	0.56	ident	CAMP factor 4
	35	PPA0534	21536	6.3	215	0.25	ident	conserved hypothetical protein PPA0534
	35	PPA0534	21536	6.3	190	0.17	ident	conserved hypothetical protein PPA0534
	36	PPA0533	20222	6.12	316	0.39	ident	conserved hypothetical protein PPA0533
	36	PPA0533	20222	6.12	120	0.25	ident	conserved hypothetical protein PPA0533
	37	PPA2141	20141	9.73	415	0.52	ident	hypothetical protein PPA2141
	38	PPA1939	16862	6.17	213	0.5	ident	hypothetical protein PPA1939
	38	PPA1939	16862	6.17	425	0.44	ident	hypothetical protein PPA1939
	38	PPA1939	16862	6.17	357	0.4	ident	hypothetical protein PPA1939
	38	PPA1939	16862	6.17	169	0.27	ident	hypothetical protein PPA1939
	38	PPA1939	16862	6.17	184	0.18	ident	hypothetical protein PPA1939
	38	PPA1939	16862	6.17	155	0.18	ident	hypothetical protein PPA1939
	38	PPA1939	16862	6.17	190	0.18	ident	hypothetical protein PPA1939
P6
	2	PPA2097	73480	6	148	0.04	ident	putative 5'-nucleotidase/2',3'-cyclic phosphodiesterase or related esterase
	2	PPA2097	73480	6	363	0.1	ident	putative 5'-nucleotidase/2',3'-cyclic phosphodiesterase or related esterase
	2	PPA2097	73480	6	181	0.06	ident	putative 5'-nucleotidase/2',3'-cyclic phosphodiesterase or related esterase
	3	PPA2164	69732	9.37	130	0.07	ident	putative beta-N-acetylglucosaminidase precursor
	3	PPA2164	69732	9.37	251	0.2	ident	putative beta-N-acetylglucosaminidase precursor
	3	PPA2164	69732	9.37	445	0.26	ident	putative beta-N-acetylglucosaminidase precursor
	5	PPA1498	64016	5.98	180	0.21	ident	putative phosphoesterase
	6	PPA0644	56613	6.31	439	0.33	ident	putative endoglycoceramidase
	6	PPA0644	56613	6.31	438	0.36	ident	putative endoglycoceramidase
	6	PPA0644	56613	6.31	509	0.44	ident	putative endoglycoceramidase
	8	PPA0778	55119	4.52	160	0.14	ident	30S ribosomal protein S1
	9	PPA2106	54063	6.34	274	0.21	ident	putative endoglycoceramidase
	9	PPA2106	54063	6.34	387	0.6	ident	putative endoglycoceramidase
	9	PPA2106	54063	6.34	170	0.08	ident	putative endoglycoceramidase
	9	PPA2106	54063	6.34	207	0.22	ident	putative endoglycoceramidase
	9	PPA2106	54063	6.34	65	0.06	cand	putative endoglycoceramidase
	9	PPA2106	54063	6.34	198	0.23	ident	putative endoglycoceramidase
	9	PPA2106	54063	6.34	200	0.17	ident	putative endoglycoceramidase
	9	PPA2106	54063	6.34	263	0.21	ident	putative endoglycoceramidase
	11	PPA0598	50144	7.16	116	0.1	ident	putative protease
	12	PPA1715	49305	5.53	115	0.03	ident	hypothetical protein PPA1715
	13	PPA0532	45924	7.19	92	0.06	cand	conserved hypothetical protein PPA0532
	13	PPA0532	45924	7.19	496	0.43	ident	conserved hypothetical protein PPA0532
	14	PPA0817	42192	4.91	486	0.36	ident	phosphoglycerate kinase
	16	PPA2239	41000	9.53	284	0.3	ident	putative peptidase/glycosyl hydrolase
	16	PPA2239	41000	9.53	205	0.15	ident	putative peptidase/glycosyl hydrolase
	16	PPA2239	41000	9.53	103	0.05	ident	putative peptidase/glycosyl hydrolase
	17	PPA1310	40947	7.07	191	0.24	ident	putative protease
	18	PPA0721	40716	9.44	437	0.37	ident	putative invasion-associated protein; NlpC/P60 family
	18	PPA0721	40716	9.44	400	0.17	ident	putative invasion-associated protein; NlpC/P60 family
	19	PPA2142	40468	7.83	102	0.08	ident	putative lysophospholipase
	19	PPA2142	40468	7.83	174	0.17	ident	putative lysophospholipase
	22	PPA2175	36554	10.24	120	0.18	ident	hypothetical protein PPA2175
	22	PPA2175	36554	10.14	126	0.18	ident	hypothetical protein PPA2175
	24	PPA2105	35972	6.59	113	0.1	ident	triacylglycerol lipase precursor
	24	PPA2105	35972	6.59	262	0.36	ident	triacylglycerol lipase precursor
	24	PPA2105	35972	6.59	113	0.23	ident	triacylglycerol lipase precursor
	25	PPA0816	35956	5.49	276	0.44	ident	glyceraldehyde-3-phosphate dehydrogenase
	25	PPA1758	33633	6.91	102	0.06	ident	putative outer membrane lipoprotein
	27	PPA1662	31983	4.93	206	0.42	ident	putative lysozyme M1 precursor
	27	PPA1662	31983	4.93	206	0.29	ident	putative lysozyme M1 precursor
	28	PPA1880	31482	5.43	434	0.38	ident	putative adhesion or S-layer protein
	28	PPA1880	31482	5.43	375	0.28	ident	putative adhesion or S-layer protein
	28	PPA1880	31482	5.43	439	0.39	ident	putative adhesion or S-layer protein
	31	PPA0687	28612	9.61	396	0.53	ident	CAMP factor 2
	31	PPA0687	28612	9.61	365	0.48	ident	CAMP factor 2
	32	PPA1520	28470	5.02	117	0.21	ident	elongation factor Ts
	34	PPA0364	27973	5.81	163	0.18	ident	phosphoglyceromutase
	35	PPA0534	21536	6.3	96	0.11	ident	conserved hypothetical protein PPA0534
	36	PPA0533	20222	6.12	393	0.39	ident	conserved hypothetical protein PPA0533
	38	PPA1939	16862	6.17	191	0.35	ident	hypothetical protein PPA1939
	38	PPA1939	16862	6.17	370	0.35	ident	hypothetical protein PPA1939
	38	PPA1939	16862	6.17	146	0.18	ident	hypothetical protein PPA1939
	38	PPA1939	16862	6.17	134	0.18	ident	hypothetical protein PPA1939
266
	3	PPA2164	69732	9.37	167	0.24	ident	putative beta-N-acetylglucosaminidase precursor
	3	PPA2164	69732	9.37	228	0.29	ident	putative beta-N-acetylglucosaminidase precursor
	3	PPA2164	69732	9.37	413	0.47	ident	putative beta-N-acetylglucosaminidase precursor
	5	PPA1498	64016	5.98	218	0.37	ident	putative phosphoesterase
	5	PPA1498	64016	5.98	336	0.49	ident	putative phosphoesterase
	6	PPA0644	56613	6.31	131	0.28	ident	putative endoglycoceramidase
	6	PPA0644	56613	6.31	277	0.33	ident	putative endoglycoceramidase
	6	PPA0644	56613	6.31	347	0.49	ident	putative endoglycoceramidase
	6	PPA0644	56613	6.31	541	0.61	ident	putative endoglycoceramidase
	6	PPA0644	56613	6.31	293	0.33	ident	putative endoglycoceramidase
	6	PPA0644	56613	6.31	447	0.44	ident	putative endoglycoceramidase
	6	PPA0644	56613	6.31	215	0.29	ident	putative endoglycoceramidase
	6	PPA0644	56613	6.31	281	0.4	ident	putative endoglycoceramidase
	6	PPA0644	56613	6.31	198	0.26	ident	putative endoglycoceramidase
	6	PPA0644	56613	6.31	372	0.32	ident	putative endoglycoceramidase
	9	PPA2106	54063	6.34	480	0.54	ident	putative endoglycoceramidase
	9	PPA2106	54063	6.34	168	0.27	ident	putative endoglycoceramidase
	9	PPA2106	54063	6.34	69	0.2	cand	putative endoglycoceramidase
	9	PPA2106	54063	6.34	111	0.25	ident	putative endoglycoceramidase
	9	PPA2106	54063	6.34	376	0.43	ident	putative endoglycoceramidase
	9	PPA2106	54063	6.34	404	0.52	ident	putative endoglycoceramidase
	9	PPA2106	54063	6.34	325	0.37	ident	putative endoglycoceramidase
	9	PPA2106	54063	6.34	405	0.35	ident	putative endoglycoceramidase
	9	PPA2106	54063	6.34	470	0.37	ident	putative endoglycoceramidase
	9	PPA2106	54063	6.34	454	0.32	ident	putative endoglycoceramidase
	9	PPA2106	54063	6.34	383	0.33	ident	putative endoglycoceramidase
	9	PPA2106	54063	6.34	269	0.33	ident	putative endoglycoceramidase
	11	PPA0598	50144	7.16	281	0.35	ident	putative protease
	12	PPA1715	49305	5.53	98	0.11	ident	hypothetical protein PPA1715
	12	PPA1715	49305	5.53	116	0.11	ident	hypothetical protein PPA1715
	12	PPA1715	49305	5.53	135	0.13	ident	hypothetical protein PPA1715
	12	PPA1715	49305	5.53	92	0.13	ident	hypothetical protein PPA1715
	13	PPA0532	45924	7.19	365	0.52	ident	hypothetical protein PPA0532
	13	PPA0532	45924	7.19	478	0.69	ident	hypothetical protein PPA0532
	15	PPA2127	41735	9.88	337	0.49	ident	putative adhesion or S-layer protein
	16	PPA2239	41000	9.53	177	0.33	ident	putative peptidase/glycosyl hydrolase
	16	PPA2239	41000	9.53	151	0.05	ident	putative peptidase/glycosyl hydrolase
	16	PPA2239	41000	9.53	146	0.07	ident	putative peptidase/glycosyl hydrolase
	16	PPA2239	41000	9.53	92	0.09	ident	putative peptidase/glycosyl hydrolase
	17	PPA1310	40947	7.07	251	0.26	ident	putative protease
	17	PPA1310	40947	7.07	174	0.25	ident	putative protease
	17	PPA1310	40947	7.07	150	0.21	ident	putative protease
	18	PPA0721	40716	9.44	129	0.14	ident	putative invasion-associated protein; NlpC/P60 family
	18	PPA0721	40716	9.44	143	0.19	ident	putative invasion-associated protein; NlpC/P60 family
	18	PPA0721	40716	9.44	165	0.19	ident	putative invasion-associated protein; NlpC/P60 family
	18	PPA0721	40716	9.44	152	0.05	ident	putative invasion-associated protein; NlpC/P60 family
	21	PPA0263	39157	8.38	183	0.41	ident	putative outer membrane protein A
	21	PPA0263	39157	8.38	199	0.26	ident	putative outer membrane protein A
	23	PROAC0001_2315	35986	6.82	130	0.28	ident	triacylglycerol lipase [P. acnes SK137]
	24	PPA2105	35972	6.59	224	0.27	ident	triacylglycerol lipase precursor
	24	PPA2105	35972	6.59	78	0.23	cand	triacylglycerol lipase precursor
	26	PROAC0001_1849	31987	5	104	0.28	cand	putative lysozyme M1 [P. acnes SK137]
	31	PPA0687	28612	9.61	409	0.45	ident	CAMP factor 2
	31	PPA0687	28612	9.61	326	0.38	ident	CAMP factor 2
	35	PPA0534	21536	6.3	143	0.21	ident	conserved hypothetical protein PPA0534
	35	PPA0534	21536	6.3	109	0.21	ident	conserved hypothetical protein PPA0534
	36	PPA0533	20222	6.12	227	0.31	ident	conserved hypothetical protein PPA0533
	38	PPA1939	16862	6.17	326	0.44	ident	hypothetical protein PPA1939
	38	PPA1939	16862	6.17	327	0.44	ident	hypothetical protein PPA1939
	38	PPA1939	16862	6.17	174	0.44	ident	hypothetical protein PPA1939
	38	PPA1939	16862	6.17	236	0.35	ident	hypothetical protein PPA1939
	38	PPA1939	16862	6.17	69	0.44	cand	hypothetical protein PPA1939
	38	PPA1939	16862	6.17	113	0.11	ident	hypothetical protein PPA1939
	38	PPA1939	16862	6.17	142	0.35	ident	hypothetical protein PPA1939
329
	1	PPA0380	88075	6.63	120	0.11	Ident	hyalorunate lyase
	1	PPA0380	88075	6.63	122	0.14	ident	hyalorunate lyase
	2	PPA2097	73480	6	134	0.17	ident	putative 5'-nucleotidase/2',3'-cyclic phosphodiesterase or related esterase
	3	PPA2164	69732	9.37	289	0.27	ident	putative beta-N-acetylglucosaminidase precursor
	5	PPA1498	64016	5.98	91	0.14	cand	putative phosphoesterase
	5	PPA1498	64016	5.98	103	0.11	ident	putative phosphoesterase
	9	PPA2106	54063	6.34	334	0.2	Ident	putative endoglycoceramidase
	9	PPA2106	54063	6.34	602	0.44	Ident	putative endoglycoceramidase
	9	PPA2106	54063	6.34	277	0.16	ident	putative endoglycoceramidase
	10	PPA2271	52274	10.57	245	0.27	ident	lipoprotein A family protein
	14	PPA0817	42192	4.91	157	0.15	ident	phosphoglycerate kinase
	16	PPA2239	41000	9.53	230	0.15	ident	putative peptidase/glycosyl hydrolase
	16	PPA2239	41000	9.53	119	0.05	ident	putative peptidase/glycosyl hydrolase
	17	PPA1310	40947	7.07	161	0.08	ident	putative protease
	18	PPA0721	40716	9.44	314	0.13	ident	putative invasion-associated protein; NlpC/P60 family
	18	PPA0721	40716	9.44	402	0.17	ident	putative invasion-associated protein; NlpC/P60 family
	18	PPA0721	40716	9.44	82	0.11	cand	putative invasion-associated protein; NlpC/P60 family
	19	PPA2142	40468	7.83	118	0.19	ident	putative lysophospholipase
	22	PPA2175	36554	10.14	126	0.12	ident	hypothetical protein PPA2175
	24	PPA2105	35972	6.59	130	0.13	ident	triacylglycerol lipase precursor
	25	PPA0816	35956	5.49	114	0.13	ident	glyceraldehyde-3-phosphate dehydrogenase
	27	PPA1662	31983	4.93	221	0.42	ident	putative lysozyme M1 precursor
	27	PPA1662	31983	4.93	168	0.29	ident	putative lysozyme M1 precursor
	31	PPA0687	28612	9.61	369	0.28	ident	CAMP factor 2
	31	PPA0687	28612	9.61	380	0.38	ident	CAMP factor 2
	36	PPA0533	20222	6.12	157	0.22	ident	conserved hypothetical protein PPA0533
	38	PPA1939	16862	6.17	201	0.35	ident	hypothetical protein PPA1939
	38	PPA1939	16862	6.17	199	0.44	ident	hypothetical protein PPA1939
	38	PPA1939	16862	6.17	340	0.44	ident	hypothetical protein PPA1939
	38	PPA1939	16862	6.17	86	0.18	cand	hypothetical protein PPA1939
487
	4	PPA2040	66322	4.64	161	0.18	ident	molecular chaperone DnaK
	6	PPA0644	56613	6.31	210	0.35	ident	putative endoglycoceramidase
	6	PPA0644	56613	6.31	197	0.49	ident	putative endoglycoceramidase
	7	PPA1772	56394	4.74	231	0.33	ident	chaperonin GroEL
	9	PPA2106	54063	6.34	493	0.49	ident	putative endoglycoceramidase
	9	PPA2106	54063	6.34	575	0.76	ident	putative endoglycoceramidase
	13	PPA0532	45924	7.19	370	0.46	ident	conserved hypothetical protein PPA0532
	16	PPA2239	41000	9.53	139	0.18	ident	putative peptidase/glycosyl hydrolase
	17	PPA1310	40947	7.07	163	0.17	ident	putative protease
	18	PPA0721	40716	9.44	315	0.35	ident	putative invasion-associated protein; NlpC/P60 family
	18	PPA0721	40716	9.44	348	0.38	ident	putative invasion-associated protein; NlpC/P60 family
	18	PPA0721	40716	9.44	289	0.27	ident	putative invasion-associated protein; NlpC/P60 family
	18	PPA0721	40716	9.44	112	0.07	ident	putative invasion-associated protein; NlpC/P60 family
	20	PPA0341	39523	5.58	143	0.07	ident	phosphate-binding protein
	24	PPA2105	35972	6.59	156	0.34	ident	triacylglycerol lipase precursor
	24	PPA2105	35972	6.59	347	0.49	ident	triacylglycerol lipase precursor
	25	PPA0816	35956	5.49	130	0.2	ident	glyceraldehyde-3-phosphate dehydrogenase
	25	PPA1758	33633	6.91	331	0.4	ident	putative outer membrane lipoprotein
	25	PPA1758	33633	6.91	335	0.56	ident	putative outer membrane lipoprotein
	27	PPA1662	31983	4.93	94	0.15	ident	putative lysozyme M1 precursor
	27	PPA1662	31983	4.93	153	0.34	ident	putative lysozyme M1 precursor
	27	PPA1662	31983	4.93	62	0.25	ident	putative lysozyme M1 precursor
	29	PPA0198	30784	9.01	171	0.32	ident	hypothetical protein PPA0198
	31	PPA0687	28612	9.61	179	0.23	ident	CAMP factor 2
	36	PPA0533	20222	6.12	329	0.35	ident	conserved hypothetical protein PPA0533
	38	PPA1939	16862	6.17	103	0.18	ident	hypothetical protein PPA1939
	38	PPA1939	16862	6.17	161	0.27	ident	hypothetical protein PPA1939
	38	PPA1939	16862	6.17	130	0.27	ident	hypothetical protein PPA1939
