# Supplementary material for: Proteomic identification of secreted proteins of Propionibacterium acnes
Source: BMC Microbiol. 2010 Aug 27;10:230. doi: 10.1186/1471-2180-10-230 (PMC3224659; doi:10.1186/1471-2180-10-230)
Supplement: Additional file 5 — MS-based identification of all protein spots originating from the stationary phase culture supernatant of P. acnes strain 266. This table lists all MS-identified proteins that were separated by 2-DE (see Figure 4). [file 1471-2180-10-230-S5.XLS]

## Sheet: Tabelle1
Additional file 5 - Table S2: MS-based identification of all protein spots originating from the stationary phase culture supernatant of P. acnes strain 266
Spot	PPA	MW	PI	Mascot Score	Sequence Coverage	Status	Annotation
1	PPA1715	49305	5.53	323	0.1	ident	hypothetical protein, specific to P. acnes PPA1715
2	PPA1715	49305	5.53	78	0.05	cand	hypothetical protein, specific to P. acnes PPA1715
3	PPA0380	88075	6.48	397	0.26	ident	hyalorunate lyase
4	PPA0380	88075	6.48	362	0.3	ident	hyalorunate lyase
6	PPA0097	54269	5.25	270	0.35	ident	catalase
7	PPA0097	54269	5.25	295	0.31	ident	catalase
8	PPA2008	54610	5.38	188	0.21	ident	oxaloacetate decarboxylase
9	PPA2008	54610	5.38	149	0.16	ident	oxaloacetate decarboxylase
10	PPA2292	50673	5.49	213	0.42	ident	fumarate hydratase
11	PPA2292	50673	5.49	312	0.39	ident	fumarate hydratase
12	PPA0369	52903	5.66	332	0.41	ident	serine hydroxymethyltransferase
13	PPA0369	52903	5.66	272	0.41	ident	serine hydroxymethyltransferase
14	PPA1498	64016	5.98	230	0.34	ident	putative phosphoesterase
15	PPA1498	64016	5.98	221	0.2	ident	putative phosphoesterase
16	PPA1498	64016	5.98	287	0.36	ident	putative phosphoesterase
17	PPA2152	60468	7.46	220	0.14	ident	putative peptide transport system secreted peptide-binding protein
18	PPA2152	60468	7.46	185	0.22	ident	putative peptide transport system secreted peptide-binding protein
21	PPA2210	45204	10.36	59	0.05	cand	dermatan-binding protein PA-5541
22	PPA2127	41735	9.88	223	0.23	ident	dermatan-binding protein PA-25957
23	PPA0817	42192	4.91	546	0.71	ident	phosphoglycerate kinase
24	PPA0817	42192	4.91	524	0.46	ident	phosphoglycerate kinase
25	PPA1068	50749	5.22	330	0.47	ident	tryptophanase
26	PPA1068	50749	5.22	481	0.56	ident	tryptophanase
27	PPA1873	44112	5.32	286	0.24	ident	elongation factor Tu
28	PPA1873	44112	5.32	65	0.07	cand	elongation factor Tu
30	PPA1767	39341	5.29	341	0.64	ident	inositol-5-monophosphate dehydrogenase
31	PPA0584	36629	5.61	302	0.33	ident	ornithine carbamoyltransferase, catabolic
32	PPA0584	36629	5.61	277	0.33	ident	ornithine carbamoyltransferase, catabolic
33	PPA0816	35956	5.49	412	0.68	ident	glyceraldehyde-3-phosphate dehydrogenase
34	PPA0816	35956	5.49	452	0.68	ident	glyceraldehyde-3-phosphate dehydrogenase
35	PPA0532	45924	7.19	316	0.23	ident	hypothetical protein PPA0532
36	PPA0532	45924	7.19	480	0.48	ident	hypothetical protein PPA0532
37	PPA2190	67100	9.86	79	0.09	cand	membrane-associated protein PPA2190
38	PPA1520	28470	5.02	356	0.45	ident	elongation factor Ts
39	PPA0984	34362	5.05	204	0.25	ident	acyl-carrier-protein S-malonyltransferase
40	PPA0984	34362	5.05	370	0.45	ident	acyl-carrier-protein S-malonyltransferase
41	PPA0364	27973	5.81	134	0.27	ident	phosphoglyceromutase
42	PPA0364	27973	5.81	463	0.69	ident	phosphoglyceromutase
43	PPA0364	27973	5.81	474	0.63	ident	phosphoglyceromutase
44	PPA1754	30562	5.8	134	0.25	ident	succinyl-CoA synthetase subunit alpha
45	PPA2105	35972	6.59	234	0.12	ident	triacylglycerol lipase precursor
46	PPA2105	35972	6.59	237	0.23	ident	triacylglycerol lipase precursor
47	PPA0687	28543	9.52	260	0.43	ident	CAMP2
48	PPA0687	28543	9.52	344	0.49	ident	CAMP2
49	PPA0687	28543	9.52	483	0.55	ident	CAMP2
50	PPA0687	28543	9.52	446	0.43	ident	CAMP2
51	PPA0809	26992	5.7	205	0.21	ident	putative phosphoglycerate mutase/fructose-2,6-bisphosphatase
52	PPA0189	25147	5.82	121	0.43	ident	hypothetical protein PPA0189
53	PPA2106	54063	6.34	75	0.08	cand	endoglycoceramidase
54	PPA2106	54063	6.34	373	0.33	ident	endoglycoceramidase
55	PPA2106	54063	6.34	112	0.09	ident	endoglycoceramidase
56	PPA0534	21536	6.3	148	0.25	ident	conserved hypothetical protein PPA0534
57	PPA0534	21536	6.3	169	0.17	ident	conserved hypothetical protein PPA0534
58	PPA0534	21536	6.3	224	0.25	ident	conserved hypothetical protein PPA0534
59	PPA0533	20222	6.12	256	0.41	ident	conserved hypothetical protein PPA0533
60	PPA0533	20222	6.12	214	0.41	ident	conserved hypothetical protein PPA0533
61	PPA0533	20222	6.12	184	0.41	ident	conserved hypothetical protein PPA0533
62	PPA1939	16862	6.17	285	0.44	ident	hypothetical protein, specific to P. acnes PPA1939
63	PPA1939	16862	6.17	206	0.44	ident	hypothetical protein, specific to P. acnes PPA1939
64	PPA1939	16862	6.17	146	0.18	ident	hypothetical protein, specific to P. acnes PPA1939
65	PPA2239	41000	9.53	119	0.1	cand	putative peptidase / glycosyl hydrolase
66	PPA0718	18366	5.43	258	0.38	ident	peptidyl-prolyl cis-trans isomerase A
67	PPA1773	10622	4.91	392	0.68	ident	10 kDa chaperonin
68	PPA2141	20141	9.73	78	0.23	ident	hypothetical protein PPA2141
70	PPA2239	41356	9.66	112	0.13	cand	putative peptidase / glycosyl hydrolase
